# Supplementary material for: Establishing neuronal polarity: microtubule regulation during neurite initiation
Source: Oxf Open Neurosci. 2022 May 13;1:kvac007. doi: 10.1093/oons/kvac007 (PMC10913830; doi:10.1093/oons/kvac007)
Supplement: suppl_data_kvac007 [file suppl_data_kvac007.zip]

Archive with 1 entries (1 files):
- kvac007_REVIEWER COMMENTS oxfnsc-2022-008.docx
